# Supplementary material for: Barriers from Multiple Perspectives Towards Physical Activity, Sedentary Behaviour, Physical Activity and Dietary Habits When Living in Low Socio-Economic Areas in Europe. The Feel4Diabetes Study
Source: Int J Environ Res Public Health. 2018 Dec 13;15(12):2840. doi: 10.3390/ijerph15122840 (PMC6313803; doi:10.3390/ijerph15122840)
Supplement: Supplementary file 1 [file ijerph-15-02840-s001.zip]

Archive with 3 entries (3 files):
- ijerph-379416-R1 Supplementary_A.pdf
- ijerph-379416-R1 Supplementary_B.xlsx
- ijerph-379416-R1 Supplementary_C.xlsx
